# Supplementary material for: Chemoprophylaxis trial designs in epidemics: insights from a systematic review of COVID-19 study registrations
Source: Trials. 2021 May 29;22:370. doi: 10.1186/s13063-021-05323-4 (PMC8164073; doi:10.1186/s13063-021-05323-4)
Supplement: Supplementary file 1 — Additional file 1. Chemoprophylactic trial registration details. Description: Further details of each chemoprophylactic trial registration [file 13063_2021_5323_MOESM1_ESM.xlsx]

## Sheet: Chemoproph trials
HEALTHCARE WORKERS	Trial name	Country registered	Drug 1	Dose	Drug 2	Dose	Drug 3	Dose	Drug 4	Dose	Target pop	Target population details	Estimated enrolment	Arms (n)	Randomisation status	Allocation	Approach	Primary outcome	Method of measurement	When measured	notable secondary outcomes	baseline serology	duration of treatment	duraion of f/u	Age range	Adaptive	Blinding status, notes	Effect size published	Preg specifically excluded	Web link
NCT04318015	Hydroxychloroquine Chemoprophylaxis in Healthcare Personnel in Contact With COVID-19 Patients (PHYDRA Trial)	Mexico	HCQ	200mg od	Placebo	-					HCW (high and low risk groups)	healthcare personnel (hospital)	400	4	Randomised	not given	PrEP	Symptomatic COVID-19 infection rate	RT-PCR	When symptomatic or completion	symptomatic non COVID viral infection rate,rate of severe covid-19 disease	-	60 days	60 days	18+	NO	Triple blinded, divided high and low risk	No	Y	https://clinicaltrials.gov/show/NCT04318015
NCT04303507	Chloroquine/ Hydroxychloroquine Prevention of Coronavirus Disease (COVID-19) in the Healthcare Setting	UK	HCQ	200mg od [loading dose 10mg/kg day 1]	CQ	250mg od	Placebo	-	Placebo	-	HCW	HCW in a facility delivering direct care	40000	4	Randomised	1:1:1:1	PrEP	Symptomatic COVID-19 infection number	RT-PCR and serology	When symptomatic or completion	symptom severity between two groups, number of asymptomatic cases (by serology), number./severity of symptomatic acute respiratory illnesses between two groups	Y	90 days	4-5 months	16+	NO	Double blinded. drug taken for 3 months, f/u for 28 days and up to 60 days if not recovered by 28 days. Asia-CQ, Europe- HCQ. If patient diagnosed, will continue with medication	3% attack rate - 80% power to detect 23% reduction	N	https://clinicaltrials.gov/ct2/show/NCT04303507
NCT04328467	Pre-exposure Prophylaxis for SARS-Coronavirus-2	US	HCQ	400 mg Weekly [day 1 400 mg bd]	HCQ	400 mg twice Weekly [day 1 400 mg bd]	Placebo	-			HCW	healthcare personnel (hospital)	1500	3	Randomised	not given	PrEP	COVID-19 free survival (% COVID free)	Unspecified lab test	When symptomatic or on completion	Incidence of SARS-CoV-2, incidence of possible COVID-19 symptoms, hospitilisation/death incidence due to covid 19	-	12 weeks	12 weeks	18+	NO	Quadruple blinding, secondary outcome- incidence of confirmed COVID-19	No	N	https://clinicaltrials.gov/ct2/show/NCT04328467
NCT04331834	P+B1:R5re-Exposure Prophylaxis With Hydroxychloroquine for High-Risk Healthcare Workers During the COVID-19 Pandemic	Spain	HCQ	400 mg Weekly [day 1-3 400 mg od]	Placebo	-					HCW	healthcare worker (hospital)	440	2	Randomised	not given	PrEP	COVID-19 infection	RT-PCR or symptoms	On completion	SARS-CoV-2 seroconversion by 6 months, HCQ adverse events	Y	6 months	6 months	18+	NO	Double blinding	No	N	https://clinicaltrials.gov/ct2/show/NCT04331834
NCT04340349	Low-dose Hydroxychloroquine and Bromhexine: a Novel Regimen for COVID-19 Prophylaxis in Healthcare Professionals	Mexico	HCQ/Bromhexine	200mg od / 8mg tds	Bromhexine	8mg tds					HCW	healthcare worker (hospital- NIH mexico)	100	2	Randomised	not given	PrEP	COVID-19 infection	RT-PCR at baseline	day 0, day 30, day 60	N/A	Y	60 days	60 days	18+	NO	Double blinding	No	Y	https://clinicaltrials.gov/show/NCT04340349
NCT04333225	Hydroxychloroquine in the Prevention of COVID-19 Infection in Healthcare Workers	US	HCQ	400mg Weekly [day 1 400mg bd]	standard practice						HCW	healthcare worker (hospital)	360	2	Non randomised	1:1	PrEP	COVID-19 infection	RT-PCR	Weekly	Time to first clinical event	-	7 weeks	7 weeks	18-75	NO	Open label, Baylor Research institute	No	Y	https://clinicaltrials.gov/show/NCT04333225
NCT04341441	Will Hydroxychloroquine Impede or Prevent COVID-19	US	HCQ	200mg od [day 1 400mg od]	HCQ	400mg Weekly	Placebo	-	HCQ	chronic disease dose	HCW + FR	healthcare worker , nursing home, first responder, bus drivers	3000	3	Randomised	1:1:1	PrEP	COVID-19 infection case numbers	RT-PCR	week 4, week 8, or When symptomatic	Rate of SARS-CoV-2 infection and seroconversion	Y	8 weeks	8 weeks	18-75	NO	Triple blinded	10% attack rate - 80% power to detect 30% reduction infection	Y	https://clinicaltrials.gov/show/NCT04341441
NCT04333732	CROWN CORONATION: Chloroquine RepurpOsing to healthWorkers for Novel CORONAvirus mitigaTION	US	CQ	300mg Weekly [day 1-4 75 mg QID]	CQ	300mg twice Weekly [day 1-4 75 mg QID]	CQ	150mg od [day 1-4 75mg QID]	Placebo	-	HCW	healthcare worker in primary, secondary, tertiary centre	55000	4	Randomised	not given	PrEP	Symptomatic COVID-19, peak severity of COVID-19	RT-PCR, Clinical symptom scale	When symptomatic or on completion	N/A	-	3 months	3 months	18+	YES	Double blinding	No	N	https://clinicaltrials.gov/ct2/show/NCT04333732
NCT04335084	A Study of Hydroxychloroquine, Vitamin C, Vitamin D, and Zinc for the Prevention of COVID-19 Infection	US	HCQ/Vit C/VitD/Zinc	not provided	-						HCW	healthcare worker in high risk settings- hospitals, clinicals, Eds, medical facilities	600	1	randomised	not given	PrEP	Prevention of COVID-19 infection, adverse events	diary recording	daily	N/A	-	12 weeks	24 weeks	18+	NO	Open label, Progenabiome (gentic sequencing lab)	No	Y	https://clinicaltrials.gov/show/NCT04335084
ACTRN12620000417987	Chloroquine Chemorophylaxis Countermeasure against COVID-19	Australia	CQ	500 mg Weekly	Placebo (Vit C)	1000mg Weekly					HCW	healthcare woker in a healthcare facility or high risk environment (high level of contact with persons likely to be infected with respiratory viruses)	680	2	Randomised	1:1	PrEP	Number of sick days	patient medical records	on completion	Incidence of symptomatic SARS-CoV-2 (rt-pcr, serology)	-	10 weeks	12 weeks	18-64	NO	Open label	10% attack rate- 90% power to detect 20% reduction in event rates	N	https://anzctr.org.au/ACTRN12620000417987.aspx
NCT04312243	NO Prevention of COVID-19 for Healthcare Providers	US	Nitric Oxide	160ppm inh bd	standard practice	-					HCW	healthcare workers scheduled to care for patients with confirmed infection	470	2	Randomised	not given	PrEP	Symptomatic COVID-19 diagnosis percentage	RT-PCR	When symptomatic or on completion	SARS-CoV-2 PCR positive	-	14 days	14 days	18-99	NO	Open label	No	Y	https://clinicaltrials.gov/show/NCT04312243
NCT04337918	Nitric Oxide Releasing Solutions to Prevent and Treat Mild/Moderate COVID-19 Infection	Canada	Nitric Oxide	NOG mane, NONI nocte, NONS PRN	standard practice	-					HCW	healthcare workers in settings with high likelikhood of COVID pos patients	200	2	Randomised	not given	PrEP	Symptomatic/asymptomatic COVID-19	RT-PCR or symptoms	When symptomatic or on completion	Tolerability of NORS treatment	-	14 days	21 days	19+	NO	Single blinding, SaNOtize biotech company	No	Y	https://clinicaltrials.gov/ct2/show/NCT04337918
NCT04320238	Experimental Trial of rhIFNa Nasal Drops to Prevent 2019-nCOV in Medical Staff	China	Interferon alpha1b nasal drops	2-3 drops per nostril QID	Interferon alpha 1b nasal drops/Thymosin alpha 1	2-3 drops per nostril QID/1 inj SC Weekly					HCW (high and low risk groups)	healthcare workers (hospital)	2944	2	Non randomised	not given	PrEP	Symptomatic COVID-19 infection	Unspecified lab test	When symptomatic	Number of participants with coronavirus related symptoms, adverse events	-	28 days	6 weeks	18-65	NO	Open label. HCW divided into high and low risk	No	Y	https://clinicaltrials.gov/show/NCT04320238
NCT04353128	Efficacy of Melatonin in the Prophylaxis of Coronavirus Disease 2019 (COVID-19) Among Healthcare Workers. (MeCOVID)	Spain	Melatonin	2mg nocte	Placebo	-					HCW	healthcare workers (hospital)	450	2	Randomised	not given	PrEP	SARS-CoV-2 infection rate	RT-PCR	When symptomatic	N/A	-	12 weeks	12 weeks	18-65	NO	Quadruple blinding	No	Y	https://clinicaltrials.gov/ct2/show/NCT04353128?term=prophylaxis&cond=COVID-19&draw=2&rank=19
NCT04352946	HEalth Care Worker pROphylaxis Against COVID-19: The HERO Trial (HERO)	US	HCQ	400 mg od	Placebo	-					HCW	healthcare workers (hospital)	374	2	Randomised	1:1	PrEP	Symptomatic and asymptomatic COVID-19 infection	Unspecified lab test	not provided	Adverse events, duration of symptomatic COVID-19 disease, days hospitalised due to COVID-19, mortality incidence	-	60 days	90 days	18+	NO	Double blinding	No	N	https://clinicaltrials.gov/ct2/show/NCT04352946?term=prophylaxis&cond=COVID-19&draw=2&rank=6
NCT04354597	Hydroxychloroquine and Azithromycin as Prophylaxis for Healthcare Workers Dealing With COVID19 Patients (MOPHYDA)	Jordan	HCQ/AZ	400mg od Weekly/500 mg 3/7 per week	standard practice	-					HCW	healthcare workers (hospital)	200	2	Randomised	not given	PrEP	COVID-19 infection	RT-PCR	? When symptomatic and on completion	Adverse events, oxygen requirement, ICU admission, mortality rate	-	16 weeks	4 months	18-70	NO	Open label	No	Y	https://clinicaltrials.gov/ct2/show/NCT04354597?term=prophylaxis&cond=COVID-19&draw=2&rank=8
NCT04329923	The PATCH Trial (Prevention And Treatment of COVID-19 With Hydroxychloroquine) (PATCH)	US	HCQ	600 mg od	Placebo	-					HCW	healthcare workers (hospital)	400	6(note includes therapeutic arms)	Randomised	not given	PrEP	COVID-19 infection rate	RT-PCR	? When symptomatic	Adverse events	-	2 months	2 months	18 +	NO	Double blinding, includes therapeutic arms (at home and hospital)	No	Y	https://clinicaltrials.gov/ct2/show/NCT04329923?term=prophylaxis&cond=COVID-19&draw=1&rank=14
NCT04336748	HCQ for Primary Prophylaxis Against COVID19 in Health-care Workers	austria	HCQ	200mg od	Placebo	-					HCW	healthcare worker 'with frequent contact'	400	2	Randomised	not given	PrEP	Symptomatic or asymptomatic SARS-CoV-2 infection	RT-PCR	by completion	Viral load during SARS-CoV-2, seroconversion during study period	Y	4 weeks	4 weeks	18+	NO	Double blinding .	10% attack rate- 80.3% power to detect 70% reduction in infection	Y	https://clinicaltrials.gov/ct2/show/NCT04336748?term=prophylaxis&cond=COVID-19&draw=1&rank=23
NCT04349228	Assessment of the Efficacy and Safety of (HCQ) as a Prophylaxis for COVID19 for Health Professionals (COVID_2Pro)	Tunisia	HCQ	200mg od	Placebo	-					HCW in intensive care	healthcare worker (ICU)	530	2	Randomised	not given	PrEP	Symptomatic COVID-19 infection rate	RT-PCR	When symptomatic or on completion	N/A	-	2 months	2 months	18-65	NO	Single blinding	No	Y	https://clinicaltrials.gov/ct2/show/NCT04349228?term=prophylaxis&cond=COVID-19&draw=1&rank=24
NCT04344379	Prevention of SARS-CoV-2 in Hospital Workers s Exposed to the Virus (PREP-COVID)	France	HCQ	200 mg bd	AZ	250mg od	Placebo	-			HCW	healthcare worker (hospital)	900	3	Randomised	1:1:1	PrEP	COVID-19 infection	RT-PCR and serology	When symptomatic or on completion	Symptomatic episodes due to SARS-CoV-2, reduction in asymptomatic seroconversion, adverse events(Eg cardiac, hospitilisation,death)	Y	40 days	40 days	18+	NO	Double blinding	No	Y	https://clinicaltrials.gov/ct2/show/NCT04344379?term=prophylaxis&cond=COVID-19&draw=1&rank=28
NCT04354870	COVID-19 PrEP HCW HCQ Study	US	HCQ	200mg od [day 1 600mg od]	standard practice	-					HCW	healthcare worker (hospital)	350	2	Non-randomised	not given	PrEP	Frequency of seroconversion to SARS-CoV2	Serology	baseline, 30/60/90 days	Incidence of COVID-19 symptoms in 4/52 prior to seroconversion,adverse events	Y	90 days	90 days	18 +	NO	Open label	No	N	https://clinicaltrials.gov/ct2/show/NCT04354870?term=prophylaxis&cond=COVID-19&draw=1&rank=34
NCT04328285	Chemoprophylaxis of SARS-CoV-2 Infection (COVID-19) in Exposed Healthcare Workers (COVIDAXIS)	France	HCQ	200mg od [day 1 400mg nocte, day 2 400mg mane]	Placebo	-	Lopinavir/Ritonavir	200mg/50mg bd	Placebo	-	HCW	healthcare worker (hospital and care facilities)	1200	4	Randomised	1:1	PrEP	Symptomatic or asymptomatic SARS-CoV-2 infection	RT-PCR, serology	When symptomatic	Adverse events, incidence of symptomatic cases, incidence of asymptomatic cases, incidence of severe cases	Y	2 months	2.5 months	18 +	NO	Double blinding	No	Y	https://clinicaltrials.gov/ct2/show/NCT04328285?term=prophylaxis&cond=COVID-19&draw=1&rank=65
NCT04347889	Preventing COVID-19 in Healthcare Workers With HCQ: A RCT	US	HCQ	400 mg Weekly [day 1 800 mg od ]	Placebo (Vit C)	-					HCW	healthcare worker	1212	2	Randomised	2:1	PrEP	COVID-19 seroconversion rate	Serology	baseline, 6 weeks and 3 months	Admission for COVID-19	Y	3 months	3 months	18+	NO	Single blinding	No	N	https://clinicaltrials.gov/ct2/show/NCT04347889?term=prophylaxis&cond=COVID-19&draw=1&rank=70
NCT04346329	Immune Monitoring of Prophylactic Effect of Hydroxychloroquine in Healthcare Providers Highly Exposed to COVID-19 (Chloroquine UN)	Colombia	HCQ	400 mg Weekly [day 1 800 mg od ]	Placebo	-					HCW	healthcare worker (hospital)	86	2	Randomised	not given	PrEP	Adverse effects	Daily record of symptoms	When symptomatic	Immunological markers (leukocytes, IL etc)	-	90 days	6 months	18+	NO	Double blinding.	No	Y	https://clinicaltrials.gov/ct2/show/NCT04346329?term=prophylaxis&cond=COVID-19&draw=2&rank=104
NCT04352933	PROLIFIC ChemoprophylaxisTrial (COVID-19)	UK	HCQ	200mg od [day 1 and 2 800mg]	HCQ	400mg Weekly [day 1 and 2 800mg od]	Placebo	-			HCW	healthcare workers (hospital)	1000	3	Randomised	not given	PrEP	Time to COVID-19 infection	RT-PCR	Weekly, and on completion	Number of COVID-19 test positive cases (symptomatic), number of COVID-19 serological postive cases, severity of disease between arms,	Y	90 days	90 days	18-70	NO	Double blinding	No	N	https://clinicaltrials.gov/ct2/show/NCT04352933?term=prophylaxis&cond=COVID-19&draw=2&rank=112
NCT04334148	Healthcare Worker Exposure Response and Outcomes of Hydroxychloroquine (HERO-HCQ)	US	HCQ	400mg daily [day 1 600 mg bd]	Placebo	-					HCW	helathcare workers (hospital/emergency)	15000	2	Randomised	1:1	PrEP	Symptomatic COVID-19 infection	RT-PCR and serology	Commencement and completion. Symptoms monitored Weekly	number of participants with viral shedding, adverse events	Y	30 days	2 months	18+	NO	Double blinding	No	N	https://clinicaltrials.gov/ct2/show/NCT04334148?term=prophylaxis&cond=COVID-19&draw=3&rank=126
ChiCTR2000029592	Clinical Study of Arbidol Hydrochloride Using for Post-exposure Prophylaxis of 2019-nCoV in High-risk Population Including Medical Staff	China	Arbidol HCL	not provided	standard practice	-					HCW	high risk population include medical staff	1000	2	Non randomised	not given	PEP	COVID-19 infection	RT-PCR and serology	not provided	N/A	Y	not provided	not provided	18-65	NO	Open label	No	N	http://www.chictr.org.cn/showproj.aspx?proj=49069
ChiCTR2000029821	Based on Delphi Method to Preliminarily Construct a Recommended Protocol for the Prevention of Novel Coronavirus Pneumonia (COVID-19) in Deyang Area by Using Chinese Medicine Technology and its Clinical Application Evaluation	China	TCM	not provided	standard practice	-					HCW	"front line prvention, medical staff,	400	2	Non Randomised	3:1	PrEP	CD4+	Unspecified	not provided	CD3+, HAMA, adverse reaction, safety	-	not provided	not provided	3-85	NO	Open label	No	Y	http://www.chictr.org.cn/showproj.aspx?proj=49306
ChiCTR2000030013	A prospective clinical study for recombinant human interferon alpha 1b spray in the prevention of novel coronavirus (COVID-19) infection in highly exposed medical staffs.	China	Interferon alpha 1b spray	not provided	standard practice	-					HCW	healthcare workers (hospital)	450	2	Non randomised	2:1	PrEP	COVID-19 infection	RT-PCR	not provided	Viral antibody,incidence of severe/critical pneumonia	-	not provided	not provided	18-70	NO	Open label	No	Y	http://www.chictr.org.cn/showproj.aspx?proj=49796
ChiCTR2000030898	Evaluation on the effect of Chushifangyi prescription in preventing novel coronavirus pneumonia (COVID-19)	China	Atractylodes rhizome/pericarpium citri reticulatae/prepared Licorice /dried ginger/Jujube /Magnolia Officinalis	15g/15g/5g/10g/10g/10g	Not provided	-					HCW	healthcare workers and non healthcare workers in high risk settings	1000	1	Non randomised	not given	PrEP	COVID-19 infection	Not recorded	not provided	Symptom scale of TCM	-	not provided	not provided	18-80	NO	Open label	No	Y	http://www.chictr.org.cn/showprojen.aspx?proj=50780
ChiCTR2000031955	Study for prevention of novel coronavirus pneumonia (COVID-19) in high risk population by Chinese medicine	China	TCM sachet	not provided	Oral and nasal spray	not provided	TCM for epidemic prevention (oral)	not provided	standard practice	-	HCW	high risk population, occupational contact	3808	4	Non randomised	5:1:1:1	PEP	COVID-19 infection	Serology	not provided	IgG, IgM,Symptoms, TCM constitution	Y	not provided	not provided	18-70	NO	Open label	No	Y	http://www.chictr.org.cn/showprojen.aspx?proj=52364
EUCTR2020-001385-11-ES	EPICOS - Experimental clinical trial for PreventIon or Coronavirus in health Care professionalS	Spain	Tenofovir/Emtricitabine	300/200mg od	HCQ	200 mg od	Tenofovir/Emtricitabine + HCQ	300/200mg +200mg od	Placebo	-	HCW	healthcare wokers (hospital)	4000	4	Randomised	not given	PrEP	Symptomatic COVID-19 infection number	Unspecified lab test	When symptomatic	N/A	-	12 weeks	16 weeks	18-65	NO	Double blinding	No	Y	https://www.clinicaltrialsregister.eu/ctr-search/trial/2020-001385-11/ES
EUCTR2020-001421-31-ES	Clinical trial for evaluation of efficacy and safety of hydroxychloroquine chemoprophylaxis against SARS-CoV-2 (COVID-19) infection in healthcare professionals.	Spain	HCQ	not provided	HCQ	not provided					HCW	Healthcare wokers (hospital)	2163	2	Randomised	not given	PrEP	COVID-19 infection	RT-PCR	on completion	Safety profile of HCQ	-	not provided	not provided	18-64	NO	Open label	No	Y	https://www.clinicaltrialsregister.eu/ctr-search/trial/2020-001421-31/ES
EUCTR2020-2020-001565-37-ES	Prevention of novel Coronavirus infection with hydroxychloroquine	Spain	HCQ	not provided	Placebo	-					HCW	Healthcare workers (hospital)	440	2	Randomised	not given	PrEP	Symptomatic COVID-19 infection	RT-PCR, symptoms	When symptomatic	Seroconversion , safety	Y	not provided	6 months	18-64	NO	Double blinding	No	Y	https://www.clinicaltrialsregister.eu/ctr-search/trial/2020-001565-37/ES
EUCTR2020-2020-001536-98-ES	Prophylaxis of COVID-19 infection with hydroxychloroquine in healthcare	Spain	HCQ	not provided	Placebo in high and low risk groups						HCW	healthcare workers (high and low risk)	300	3	Non randomised	not given	PrEP	Symptomatic COVID-19 infection	RT-PCR	? between day 15 and 30	Duration of symptoms, hospitalisation	Y	30 days	45 days	18-64	NO	Open label	No	Y	https://www.clinicaltrialsregister.eu/ctr-search/trial/2020-001536-98/ES
ISRCTN14326006	Protecting frontline health care workers from COVID-19 with hydroxychloroquine pre-exposure prophylaxis: a randomized, placebo-controlled multi-site trial in Toronto, Canada	Canada	HCQ	400mg od	Placebo	-					HCW	healthcare worker (hospital)	988	2	Randomised	1:1	PrEP	COVID-19 infection	RT-PCR or serology	PCR performed any time , serology at day 0,30,60,90,120	Seropositivity, adverse events,symptom duration, hospitalisation, ventilation, death	Y	3 months	4 months	18+	NO	Double blinding	No	Y	http://www.isrctn.com/ISRCTN14326006
ACTRN12620000501943	Effectiveness of Prophylactic Hydroxychloroquine on incidence of COVID-19 infection in Front-line Health and Allied Health Care Workers: The COVID-SHIELD Trial	Australia	HCQ	200-400 mg od (weight based)	Placebo	-					HCW	healthcare worker (hospital)	2250	2	Randomised	1:1	PrEP	COVID-19 infection	RT-PCR	daily	Seroprevalence, hospitalisation, incidence among household contacts, ICU admission, mortality	Y	4 months	4 months	18-70	NO	Double blinding	No	Y	https://anzctr.org.au/Trial/Registration/TrialReview.aspx?ACTRN=12620000501943
NCT04370015	Efficacy and Safety of Hydroxychloroquine in Primary Prophylaxis of SARS-CoV-2 Infection in Healthcare Workers at Risk of Exposure: Randomised Control Trial	Pakistan	HCQ	400 mg weekly [day 1 800 mg] for 11/52	Placebo	-					HCW	healthcare workers (hospital)	374	2	Randomised	not given	PrEP	COVID-19 infection, adverse event	RT-PCR	baseline, on completion	Adverse events	-	11 weeks	12 weeks	18 - 60	NO	Double blinding	No	Y	https://clinicaltrials.gov/show/NCT04370015
NCT04363450	Hydroxychloroquine as Primary Prophylaxis for COVID-19 in Healthcare Workers (HCQPreP)	USA	HCQ	200 mg twice weekly [day 1 400mg BD]	Placebo	-					HCW	healthcare workers (hospital)	1700	2	Randomised	1:1	PrEP	COVID-19 infection number	Unspecified lab test	not specified	Severity of infection, absenteeism	-	12 weeks	12 weeks	18 +	NO	Double blinding	No	N	https://clinicaltrials.gov/ct2/show/NCT04363450
NCT04371926	Prophylactic Benefit of Hydroxychloroquine in COVID-19 Cases With Mild to Moderate Symptoms and in Healthcare Workers With High Exposure Risk (PREVENT)	USA	HCQ	400 mg weekly [day 1 800 mg] for 11/52	Standard practice	-	HCQ (treatment)	200 mg BD 4/7 [Day 1 400 mg BD]	Standard practice	-	HCW	healthcare workers (hospital)	64	4	Randomised	not given	PrEP	Symptoms	Unspecified	throughout	Postive PCR at day 6, need for ventilation	-	4 weeks	4 weeks	18 +	NO	Single blinding. Treatment arm included	No	Y	https://clinicaltrials.gov/show/NCT04371926
EUCTR2020-001697-30-ES	PRE-EXPOSURE PROPHYLAXIS WITH HYDROXYCHLOROQUINE IN SANITARIES HIGHLY EXPOSED TO COVID-19. (COVIDNA) - COVIDNA	Spain	HCQ	155 mg daily	Placebo	-					HCW	healthcare workers (hospital)	200	2	Randomised	not given	PrEP	COVID-19 infection	Serology (IgM or IgG), PCR,	not specified	Pneumonia, ICU admission, escalating doses, duration of covid-19	Y	6 weeks	6 weeks	18 - 64	NO	Open label	No	Y	https://www.clinicaltrialsregister.eu/ctr-search/trial/2020-001697-30/ES
NCT04364815	Efficacy and Safety of Hydroxychloroquine for COVID-19 Post-Exposure Prophylaxis of Healthcare Workers in the Philippine General Hospital and UP Manila National Institutes of Health: A Randomized, Double-blind, Placebo-controlled Trial	Phillipines	HCQ	400 mg od [Day 1 800mg]	Placebo	-					HCW	healthcare workers (hospital)	960	2	Randomised	not given	PEP	COVID-19 infection	RT-PCR	within study period	Severity reduction, safety	-	10 days	28 days	18-59	NO	Double blinding	No	Y	https://clinicaltrials.gov/show/NCT04364815
NCT04360122	Impact of Levamisole and Isoprinosine in Immune-prophylaxis of Egyptian Healthcare Workers Facing COVID-19	Egypt	Levamisole	150mg od	Isoprinosone	1gm TDS	Levamisole/ Isoprinosine	150 mg 2 days a week/1gm TDS	Standard practice	-	HCW	healthcare workers (hospital)	100	4	Randomised	1:1:1:1	PrEP	COVID-19 infection	serology	2 weeks, 1/2/3 months	N/A	Y	2 months	3 months	18 +	NO	Open label	No	Y	https://clinicaltrials.gov/ct2/show/NCT04360122
IRCT20151222025660N2	The prophylactic effect of Hydroxychloroquine on Novel Corona virus (COVID-19) in health care providers	Iran	HCQ	400 mg weekly	Standard practice	-					HCW	medical workers in Arak city	140	2	Randomised	1:1	PrEP	Number of confirmed cases	Checklist	baseline, 2 months	Serum CRP,cellular immunity(cd8/cd4 ratio),disease severity between two groups	-	8 weeks	8 weeks	No age limit	NO	Open label	No	Y	http://en.irct.ir/trial/47319
CTRI/2020/05/025010	Generic Protocol on Hydroxychloroquine Prophylaxis for COVID-19 Infection Among Healthcare Workers: A Proof-of-Concept, Observational Study - HCQPRo	India	HCQ	400 mg weekly [day 1 800 mg]	-	-					HCW	healthcare worker (hospital)	2000	1	Observational	N/A	PrEP	COVID-19 infection	Unspecified lab test	weekly	Adverse events	-	12 weeks	4 months	18-65	NO	Open label	No	Y	http://ctri.nic.in/Clinicaltrials/pdf_generate.php?trialid=43269&EncHid=&modid=&compid=%27,%2743269det%27
CTRI/2020/05/025067	A randomized controlled trial of hydroxychloroquine prophylaxis for Healthcare Workers exposed to COVID-19	India	HCQ	400 mg weekly [day 1 800 mg]	Standard practice	-					HCW	healthcare worker (hospital)	10990	2	Randomised	not given	PrEP	COVID 19 infection	Unspecified lab test	not specified	hospitilisation/ICU/mortality	-	12 weeks	6 months	18-85	NO	Open label	No	Y	http://www.ctri.nic.in/Clinicaltrials/pmaindet2.php?trialid=43019
CTRI/2020/05/025089	Effect of Hydroxychloroquine Prophylaxis on QTc Interval of Health Care Workers during COVID-19 Pandemic: An Observational Study	India	HCQ	401 mg weekly [day 1 800 mg]	-	-					HCW	on HCQ already	50	1	Observational	N/A	PrEP	Change in QTc interval	ECG	baseline and completion	N/A	-	7 weeks	7 weeks	18-65	NO	Open label	No	N	http://www.ctri.nic.in/Clinicaltrials/pmaindet2.php?trialid=43506
NCT04364802	Povidone-Iodine Intranasal for Prophylaxis in Front-line Health-care Personnel and Inpatients During the Sars-CoV-2 Pandemic	USA	Povidone/Iodine	Spray and gargle use TDS	Standard practice	-					HCW	frontline workers	250	2	Non randomised	not given	PrEP	COVID-19 infection	RT-PCR	on completion	Ease of use of agent	-	3 weeks	3 weeks	18-99	NO	Open label	No	N	https://clinicaltrials.gov/ct2/show/NCT04364802
NCT04359537	Comparative Efficacy of Various Doses of Hydroxychloroquine in Pre-Exposure Prophylaxis for COVID 19 in Healthcare Personnel	Pakistan	HCQ	400 mg weekly [Day 1 800 mg] for 12/52	HCQ	400 mg every 3 weeks for 12 weeks	HCQ	200 mg every 3 weeks for 12/52	Placebo	-	HCW	healthcare worker(hospital)	200	4	Randomised	1:1:1:1	PreP	COVID-19 survival	PCR	throughout	Incidence of SARS-CoV-2, incidence possible covid-19 symptoms, severity of symptoms, covid-19 hospitalisation or death	-	12 weeks	12 weeks	18-60	NO	Single blinding	Protocol states 'no current data on PrEP to calculate sample size, so min of 50 participants per arm including 20% attrition	Y	https://clinicaltrials.gov/show/NCT04359537
NCT04384458	COVID-19 Prophylaxis With Hydroxychloroquine Associated With Zinc For High-Risk Healthcare Workers Involved In Suspected, or Confirmed Cases of COVID-19.	Brazil	HCQ/Zinc	800 mg day 1, 400 mg day 2-5, 400 mg every 5 days after for 7/52 and 66 mg Zinc daily	Standard practice	-					HCW	helalthcare facility with direct contact	400	2	Non randomised	not given	PrEP	COVID-19 infection	PCR or serology	throughout	proportion of HCW with mild/mod/severe disease, QT interval measured, adverse events	-	50 days	50 days	18-70	NO	Open label	No	Y	https://clinicaltrials.gov/show/NCT04384458
NCT04388644	Survey of Satisfaction on Traditional Chinese Medicine Jing-Guan-Fang (JGF) for COVID-19 Prevention	China	natural herbal medicine	not provided	-	-					HCW	frontline staff	300	1	Observational	N/A	PrEP	COVID-19 cases	Unspecified lab test	not specified	improvement in symptoms, satisfaction of taking agent	-	not given	8 weeks	20-65	NO	Open label	No	N	https://clinicaltrials.gov/show/NCT04388644
NCT04349371	Chloroquine (CQ) Prophylaxis for Health Care Workers at Risk for COVID	USA	CQ	500 mg od for 1/52, then 500 mg weekly	Placebo	-					HCW	hospital based	350	2	Randomised	not given	PrEP	Symptomatic COVID-19 infection	serology, PCR, symptom reporting	throughout and completion	Number of seroconversions, adverse events, GI intolerance	Y	3 months	3 months	18+	NO	Quadruple	No	Y	https://clinicaltrials.gov/ct2/show/NCT04349371
NCT04371523	Hydroxychloroquine to Prevent COVID-19 Disease Amongst Healthcare Workers (PROVIDE): A Parallel Randomized Controlled Trial	Canada	HCQ	400 mg weekly [day 1 400mg BD]	Placebo	-					HCW	hospital,nursing homes	1100	2	Randomised	not given	PrEP	COVID-19 infection	RT-PCR	not specified	hospitalisation, ICU, ventilation, mortality, adverse events	-	2 months	2 months	18 +	NO	Quadruple	No	Y	https://clinicaltrials.gov/ct2/show/NCT04371523
NCT04345653	Hydroxychloroquine as Chemoprevention for COVID-19 for High Risk Healthcare Workers	USA	HCQ	400 mg weekly for 3/52 [Day 1 800 mg]	-	-					HCW	hospital based	45	1	Non randomised	N/A	PrEP	COVID-19 infection, recruitment feasibility and utilisation	Unspecified lab test	not specified	inflammatory markers	-	3 weeks	4 weeks	18-99	NO	Open label	No	Y	https://clinicaltrials.gov/ct2/show/NCT04345653
HH CONTACTS
NCT04318444	Hydroxychloroquine Post Exposure Prophylaxis for Coronavirus Disease (COVID-19)	US	HCQ	200 mg bd [day 1 400mg bd]	Placebo	-					HH contacts of COVID pts	household contact of index case	1600	2	Randomised	not given	PEP	Symptomatic COVID-19 infection number	RT-PCR	When symptomatic	N/A	-	5 days	14 days	18+	NO	Quadruple blinding. Level of randomisation not specified	No	Y	https://clinicaltrials.gov/ct2/show/NCT04318444
NCT04304053	Treatment of COVID-19 Cases and Chemoprophylaxis of Contacts as Prevention	Spain	HCQ	400 mg od [day 1 800mg] for 4/7	standard practice	-	HCQ (Treatment)	400mg od [day 1 800mg] for 7/7	standard practice	-	HH contacts of COVID pts	index case and contacts exposure within 5/7	3040	4	cluster randomised	not given	PEP	COVID-19 infection incidence	RT-PCR	When symptomatic	virological clearance, mortality rate	-	4 days	14 days	18+	NO	Open label, note index case also given HCQ to assess antiviral effects	No	Y	https://clinicaltrials.gov/show/NCT04304053
NCT04342156	Safety And Efficacy Of Hydroxychloroquine As COVID-19 Prophylaxis For At-Risk Population (SHARP): A Cluster Randomized Controlled Trial	Singapore	HCQ	200 mg bd [day 1 400mg bd] for 5/7	standard practice						HH contacts of COVID pts	household contact or occupational exposure	1200	2	Cluster randomised	not given	PEP	COVID-19 infection	RT-PCR or pos serology	day 28	pos serology at day 28,symptoms	Y	5 days	28 days	18-80	NO	Open label	No	Y	https://clinicaltrials.gov/show/NCT04342156
NCT04321174	COVID-19 Ring-based Prevention Trial With Lopinavir/Ritonavir	Canada	Lopinavir/Ritonavir	400mg/100mg bd	standard practice	-					HH contacts and close contacts	high risk close contact within the past 7/7	1220	2	Cluster randomised	not given	PEP	COVID-19 infection	RT-PCR	day 14	Symptomatic COVID-19 disease, adverse events, seropositivity, ventilatory, death	-	14 days	90 days	18 months +	NO	Single blinding	No	N	https://clinicaltrials.gov/show/NCT04321174
NCT04313023	The Use PUL-042 Inhalation Solution to Prevent COVID-19 in Adults Exposed to SARS-CoV-2	US	PUL-042 (Pam2/ODN)	20.3mcg inh /29.8mcg inhday 1/3/6/10	Placebo	-					HH contacts and close contacts	documented exposure to SARS-CoV-2 daily, or assessment of patients without adequate PPE	200	2	Randomised	not given	PEP	Severity of COVID-19	Ordinal Scale for Symptom Improvement	day 14	Incidence of SARS-CoV-2 infection, severity of covid-19,icu, mechanical ventilation,mortality	-	10 days	28 days	18+	NO	Quadruple blinding, Pulmotect biopharm company	No	Y	https://clinicaltrials.gov/ct2/show/NCT04313023
NCT04344600	Peginterferon Lambda-1a for the Prevention and Treatment of SARS-CoV-2 Infection (PROTECT)	US	Peginterferon lambda-1a	180mcg S/C inj every 2 weeks	Placebo	-					HH contacts	household exposure to COVID pos pt	164	2	Randomised	not given	PEP	Proportion with no evidence SARS-CoV-2 infection	Unspecified lab test	When symptomatic or on completion	N/A	-	28 days	12 weeks	18-80	NO	Single blinding, will evaluate agent in asymptomatic patients who test positive at start of study.	No	Y	https://clinicaltrials.gov/ct2/show/NCT04344600?term=prophylaxis&cond=COVID-19&draw=1&rank=31
ChiCTR2000029803	A prospective, randomized, open-label, controlled clinical study to evaluate the preventive effect of hydroxychloroquine on close contacts after exposure to the Novel Coronavirus Pneumonia (COVID-19)	China	HCQ	high dose	HCQ	"low dose"	Abidol HCL	"high dose"	Abidol HCL	"low dose"	HH contacts	close contacts	320	4	Randomised	1:1:1:1	PEP	Symptomatic or suspected COVID-19	Unspecified lab test	not provided	Clinical manifestations, severity of confirmed patients, adverse events	-	not provided	not provided	18-60	NO	Single blinding	No	Y	http://www.chictr.org.cn/showproj.aspx?proj=49428
ChiCTR2000029602	Clinical study for community based prevention and control strategy of novel coronavirus pneumonia (COVID-19) in the isolate suspected and confirmed population	China	TCM (huoxiang zhengqi dripping pills)	1 bag bd	No treament	-					Close contacts	close contacts	600	2	Randomised Cluster	1:1	PEP	COVID-19 infection	Unspecified lab test	not provided	days until onset, body temperature, symptom scale	-	14 days	14 days	18-65	NO	Open label	No	Y	http://www.chictr.org.cn/showprojen.aspx?proj=48985
ChiCTR2000029435	Randomized controlled trial for traditional Chinese medicine in the prevention of novel coronavirus pneumonia (COVID-19) in high risk population	China	TCM	not provided	Placebo	-					Close contacts	exposed to COVID-19 positive case	160	2	Randomised	1:1 across all	PEP	Covid-19 infection	RT-PCR	not provided	CT scan of lungs	-	not provided	not provided	18-60	NO	not stated. 8 arms in total including suspected cases.	No	Y	http://www.chictr.org.cn/showprojen.aspx?proj=48827
EUCTR2020-001194-69-ES	Pilot study to evaluate the efficacy and safety of mefloquine as prophylaxis in people exposed to the disease caused by the new SARS-CoV-2 coronavirus (COVID-19)	Spain	Mefloquine	not provided	Placebo	-					HH contacts and close contacts	Close contacts (household and occupational)	200	2	Randomised	not given	PEP	COVID-19 infection	Unspecified lab test	Weekly until day 30	Attenuation effects, safety profile	-	not provided	30 days	18-64	NO	Double blinding	No	Y	https://www.clinicaltrialsregister.eu/ctr-search/trial/2020-001194-69/ES#D
NCT04364022	Efficacy of Pragmatic Same-day Ring COVID-19 Prophylaxis for Adult Individuals Exposed to SARS-CoV-2 in Switzerland: an Open-label Cluster Randomized Trial		HCQ	800 mg for 1/7	Lopinavir/Ritonavir	400/100mg BD for 5/7	Standard practive	-			Close contacts	no further details	420	3	Cluster randomised	not given	PEP	COVID-19 infection	Unspecified lab test	on completion	symptomatic infection, asymptomatic infection	Y	1 day vs 5 days	21 days	18 +	NO	Open label	No	N	https://clinicaltrials.gov/ct2/show/NCT04364022
EUCTR2020-001994-66-ES	Randomised clinical trial of ivermectin for treatment and prophylaxis of COVID-19	Spain	Ivermectin	single dose 400mcg/kg	Placebo	-	Ivermecting (treatment)	not specified			HH contacts	contacts of respiratory patients	266	2	Randomised	not given	PEP	COVID-19 infection	PCR and serology	day 7, 14, 21	clinical evolution and complications, morbidity and mortality	-	not given	28 days	18-64	NO	Double blinding	No	Y	https://www.clinicaltrialsregister.eu/ctr-search/trial/2020-001994-66/ES
NCT04395976	Effect of Ayurveda as Prophylaxis for Suspected Covid-19 Patients: Randomised Controlled Trial	UK	Ayurvedic medicine	Not given	Standard practice	-					Close contacts	no further details	120	2	Randomised	not given	PEP	COVID-19 infection	Unspecified lab test	on completion	N/A	-	14 days	14 days	18+	NO	Open label	No	N	https://clinicaltrials.gov/show/NCT04395976
NCT04363827	PROTECT: A Randomized Study With Hydroxychloroquine Versus Observational Support for Prevention or Early Phase Treatment of Coronavirus Disease (COVID-19)	Italy	HCQ	400 mg weekly [day 1 800 mg] for 1/12	Standard practice	-	HCQ (Therapeutic)	200 mg BD for 1/52 [Day 1 400 mg BD]	Standard practice	-	HH and close contacts		2300	4	Cluster randomised	2:1	PEP	Asymptomatic or symptomatic COVID-19	PCR or symptoms	throughout and completion	N/A	-	1 month	10 months	18 +	NO	Open label. Therapeutic arms	No	Y	https://clinicaltrials.gov/show/NCT04363827
HCW & HH CONTACTS
NCT04308668	Post-exposure Prophylaxis / Preemptive Therapy for SARS-Coronavirus-2	US	HCQ	600 mg od [day 1 800 mg, 600mg) for 5/7	Placebo	-					HCW and HH contacts	household contact or occupational exposure	3000	2	Randomised	not given	PEP	COVID-19 disease incidence in those asymptomatic at baseline, change in disease severity in those who are symptomatic at baseline	Unspecified lab test	on completion	Incidence of hospitalisation and death	-	4 days	14 days	18+	NO	Quadruple blinding, Also includes people with early symptoms to assess prevention of disease progression.	No	N	https://clinicaltrials.gov/show/NCT04308668
NCT04328961	Hydroxychloroquine for COVID-19 PEP	US	HCQ	400 mg od for 3/7, 200 mg for 11/7	Placebo (Vit C)	500 mg od for 3/7, 250mg od for 11/7					HCW and HH contacts	medical staff, first responsders, other care staff	2000	2	Cluster randomised	1:1	PEP	COVID-19 infection	RT-PCR	day 14	Adverse events, incidence rates of symptomatic covid-19	-	14 days	28 days	18-80	NO	Double blinding	No	N	https://clinicaltrials.gov/show/NCT04328961
NCT04330144	Hydroxychloroquine as Post Exposure Prophylaxis for SARS-CoV-2(HOPE Trial)	Korea	HCQ	400 mg od [day 1 800mg]	standard practice	-					HCW and close contacts	contact person, medical staff, workplaces, religious groups etc	2486	2	Randomised	not given	PEP	COVID-19 infection rate	RT-PCR	on completion	N/A	-	5 days	14 days	18-99	NO	Single blinding	No	Y	https://clinicaltrials.gov/show/NCT04330144
NCT04353518	Clinical Trial to Evaluate Mycobacterium w in Preventing COVID-19 in Subjects at Risk of Getting Infected With COVID-19	India	Mycobacterium w	Day 1 2 x 0.1mL intradermal inj, Day 15 0.1mL i/d inj	Placebo	-					HCW+and HH contacts	healthcare workers providing direct care ,HH contacts	400	2	Randomised	1:1	PEP	COVID-19 infection number	Unspecified lab test	week 1,2,4,8 (or anytime during study period)	Adverse events, number developing URTI symptoms, severity of symptoms	-	15 days	8 weeks	18+	NO	Double blinding	No	Y	https://clinicaltrials.gov/ct2/show/NCT04353518?term=prophylaxis&cond=COVID-19&draw=3&rank=115
NCT04372017	Randomized, Double-Blind, Controlled Trial of Hydroxychloroquine vs Placebo as Post-Exposure Prophylaxis Against COVID-19 Infection	US	HCQ	400 mg od [Day 1 800mg] for 5/7	Placebo	-	HCQ (high risk partcipant)	400 mg od [Day 1 800mg] for 5/7	Placebo	-	HCW and High risk participant	HCW- high risk health employee, High risk participant - comorbidites (See protocol)	1739	4	Randomised	not given	PEP	COVID-19 infection	Unspecified lab test	on completion	N/A	-	5 days	5 days	18 +	NO	Double blinding	No	Y	https://clinicaltrials.gov/show/NCT04372017
LONG TERM CARE FACILITIES
EUCTR2020-001363-85	COVID-19 Prophylaxis with hydroxychloroquine, Vitamin D, and Zinc supplementation in Danish nursing home residents – a randomized controlled trial	Denmark	HCQ/Vit D/Zinc supplement	not provided	standard practice	-					LTCF	Nursing home residents >65 years	206	2	Randomised	not given	PrEP	Risk of COVID-19, severity of disease, hospitalisation rate, death in nursing home residents	RT-PCR	day 0,30,60,90	symptoms, hospitalisatoin,ICU, resp support, death	-	60 days	90 days	65+	NO	Open label	No	Y	https://www.clinicaltrialsregister.eu/ctr-search/trial/2020-001363-85/DK
NCT04400019	Prevention of COVID19 Infection in Nursing Homes by Chemoprophylaxis With Hydroxychloroquine (PREVICHARM) (PREVICHARM)	Spain	HCQ	400 mg daily [Day 1 800 mg ] for 5/7	Placebo	-					Nursing home	Nursing home residents >65 years	1930	2	Cluster randomised step wedge	not given	PrEP	Number of COVID-19 cases in residents and HCW	RT-PCR	day 6, 14, 28	Mortality, hospitilisation, adverse events	-	5 days	28 days	18 +	NO	Double blinding	No	Y	https://clinicaltrials.gov/ct2/show/NCT04400019?term=prophylaxis&cond=coronavirus&draw=2&rank=31
NCT04343248	A Randomized, Double-Blind, Placebo Controlled, Trial to Evaluate the Efficacy and Safety of Nitazoxanide (NTZ) for Post-Exposure Prophylaxis of COVID-19 and Other Viral Respiratory Illnesses in Elderly Residents of Long-Term Care Facilities (LTCF)		Nitazoxanide	600 mg bd	Placebo	-					LTCF	Nursing home	600	2	Randomised	not given	PEP	Symptomatic COVID-19 infection, lab-confirmed viral respiratory infection	Unspecified lab test	When symptomatic	N/A	Y	6 weeks	6 weeks	65-120	NO	Double blinding , exposure: viral resp infection identified in CF	No	N	https://clinicaltrials.gov/ct2/show/NCT04343248
GENERAL POPULATION
ChiCTR2000029479	Research for Traditional Chinese Medicine Technology Prevention and Control of Novel Coronavirus Pneumonia (COVID-19) in the Community Population	China	Jinhao Artemisia Antipyretic granules/Huoxiangzhengqi liquid	8g bd/10ml bd	standard practice	-					General pop	community people	20000	2	Randomised	1:1	PrEP	COVID-19 infection	Not recorded	not provided	N/A	-	not provided	not provided	16+	NO	Open label	No	Y	http://www.chictr.org.cn/showproj.aspx?proj=48773
ChiCTR2000031944	Efficacy of Chinese Herbal Tea in the Prevention of Novel Coronavirus Pneumonia (COVID-19): a Randomized Controlled Trial	China	Chinese Herbal Tea	not provided	standard practice (water)	-					Wuhan residents	returning workers in Wuhan	2000	2	Randomised	1:1	PrEP	COVID-19 infection	RT-PCR	not provided	body temperature, symptoms	-	not provided	not provided	18-75	NO	not stated	No	Y	http://www.chictr.org.cn/showprojen.aspx?proj=52414
CANCER/OTHER CO-MORBIDITIES
NCT04369365	A Single-blinded, Randomized, Placebo Controlled Phase II Trial of Prophylactic Treatment With Oral Azithromycin Versus Placebo in Cancer Patients Undergoing Antineoplastic Treatment During the Corona Virus Disease 19 (COVID-19) Pandemic	Austria	Azithromycin	1500 mg weekly	Placebo	-					Cancer patients	Cancer patients undergoing cancer treatment	200	2	Randomised	not given	PrEP	COVID-19 infection	PCR	every 28 days	Severity of COVID-19 cases, adverse events, AZT resistant strains on swab	-	max 8 weeks	12 weeks	18 +	NO	Single blinding	No	Y	https://clinicaltrials.gov/ct2/show/NCT04369365
NCT04381988	A Phase II Randomized Double-Blind Placebo-Controlled Clinical Trial Of Hydroxychloroquine For Prophylaxis Against Covid-19 In Patients Receiving Radiotherapy (COVID)	USA	HCQ	400 mg od [Day 1 800mg]	Placebo	-					Cancer patients	undergoing radiotherapy ( atl least 10 sessions before HCQ(	132	2	Randomised	1:1	PrEP	Covid-19 infection	PCR	throughout	Symptomatic covid-19 infection	-	not given	12 weeks	18 +	NO	Double blinding	No	N	https://clinicaltrials.gov/show/NCT04381988
NCT04389359	PROphylaxis for paTiEnts at Risk of COVID-19 infecTion (PROTECT): a Basket Trial of Prophylactic Interventions Amongst At-risk Patients	UK	HCQ	Either 600 mg weekly (dialysis pts)	HCQ (non dialysis group)	400 mg weekly [day 1 800 mg]	Standard practice	-			High risk pateints	Patients receiving in-centre haemodialysis, transplant patients, vasculitis patients)	1500	3	Randomised	not given	PrEP	Time to COVID-19 infection	Unspecified	througout	mortality, severity, complications	-	6 months	6 months	18 +	NO	Open label	No	N	https://clinicaltrials.gov/show/NCT04389359
CTRI/2020/04/024731	Evaluation of Effect of Composite AYUSH Treatment as Prophylaxis of COVID 19	India	Ayurvedic medicine	See trial protocol	-	-					not specified		50	1	Not randomised	N/A	PrEP	Respiratory infection symptoms	Unspecified	baseline to day 15	Incidence of COVID-19 infection, requirement for treatment, adverse events	-	15 days	15 days	18-70	NO	Open label	No	Y	http://www.ctri.nic.in/Clinicaltrials/pmaindet2.php?trialid=42912
NCT04377789	The Possible Effect of Quercetin on Prophylaxis and Treatment of COVID-19	Turkey	Quercetin	500 mg	Standard practice	-					not specified		50	1	Non randomised	N/A	PrEP	Prevalence of COVID-19	Questionnaire	not specified	mortality and morbidity rate	-	not given	3 months	18 +	NO	Open label	No	N	https://clinicaltrials.gov/show/NCT04377789
SLCTR/2020/011	Hydroxychloroquine for Post-Exposure Prophylaxis of COVID-19 among naval personnel: a placebo-controlled, randomized, clinical trial	Sri Lanka	HCQ	200 mg BD [day 1 400 mg BD] for 5/7	Placebo	-					Naval personnel		200	2	Randomised	1:1	PEP	COVID-19 symptoms, COVID-19 infection	RT-PCR	throughout	N/A	-	5 days	14 days	18 - 60	NO	Double blinding	No	Y	https://slctr.lk/trials/slctr-2020-011
CHILDREN (<18 YEARS)
ChiCTR2000029487	Clinical Study for Gu-Biao Jie-Du-Ling in Preventing of Novel Coronavirus Pneumonia (COVID-19) in Children	China	Gubiao Jiedu Ling	not provided	standard practice	-					Children (1-18)	children	200	2	Randomised	1:1	PrEP	Body temperature, Whole blood count, CRP	Unspecified	not provided	cough, lung CT	-	not provided	not provided	1-18	NO	Open - note protocol states 'case control' but description is interventional trial	No	N	http://www.chictr.org.cn/showproj.aspx?proj=48965
																					0
